# Supplementary material for: The Development of an Ultra-Performance Liquid Chromatography–Tandem Mass Spectrometry Method for Biogenic Amines in Fish Samples
Source: Molecules. 2022 Dec 26;28(1):184. doi: 10.3390/molecules28010184 (PMC9822501; doi:10.3390/molecules28010184)
Supplement: Supplementary file 1 [file molecules-28-00184-s001.zip]

Archive with 1 entries (1 files):
- molecules-2034941-supplementary.pdf
